# Supplementary material for: New Taxa of Filamentous Cyanobacteria from Freshwater Habitats in China: Description of Neoleptolyngbya gen. nov. with Two Species, and Pseudoleptolyngbya wuhanensis sp. nov
Source: Microorganisms. 2025 Dec 29;14(1):72. doi: 10.3390/microorganisms14010072 (PMC12843683; doi:10.3390/microorganisms14010072)
Supplement: Supplementary file 1 [file microorganisms-14-00072-s001.zip]

Archive with 1 entries (1 files):
- microorganisms-4039740-supplementary.xlsx
