# Supplementary material for: New Taxa of Filamentous Cyanobacteria from Freshwater Habitats in China: Description of Neoleptolyngbya gen. nov. with Two Species, and Pseudoleptolyngbya wuhanensis sp. nov
Source: Microorganisms. 2025 Dec 29;14(1):72. doi: 10.3390/microorganisms14010072 (PMC12843683; doi:10.3390/microorganisms14010072)
Supplement: Supplementary file 1 [file microorganisms-14-00072-s001.zip › microorganisms-4039740-supplementary.xlsx]

## Sheet: Sheet1
Species	GenBank number (16S rRNA gene)
	16S-CB-4-1
	16S-GQSKL-2-1
	16S-LHH-2_TSS20240531-027-09448
	0225-16S
Aegeococcus anagnostidisi TAU-MAC 0815	KY744808.1
Aegeococcus anagnostidisi TAU-MAC 0715	KY744807.1
Aegeococcus thureti TAU-MAC 2015	MN833629.1
Aerofilum fasciculatum AP3b clone 2	MT947792.1
Aerofilum fasciculatum AP3b clone 3	MT947793.1
Aerofilum fasciculatum AP3b clone 4	MT947794.1
Albertania alaskaensis L27	MK861860.1
Albertania skiophila str. SA373 Zammit 2014	MH030274.1
Albertania skiophila VRUC184	AY769961.2
Alkalinema pantanalense CENA531	KF246497.2
Alkalinema pantanalense CENA530	KF246496.2
Alkalinema pantanalense CENA529	KF246495.2
Almyronema epifaneia strain S10	Almyronema epifaneia strain S10 16S ribosomal RNA gene, partial
Almyronema epifaneia strain S6	Almyronema epifaneia strain S6 16S ribosomal RNA gene, partial
Amazoninema brasiliense CMAA1609	MF002133.1
Apatinema mutabilis KPABG 610041	ON897658.1
Calenema singularis	NR_177767.1
Cartusia fontana KOVACIK 1999/1-LC	KJ939103.1
Chroakolemma opaca strain 686 clone 2	MF685884.1
Chroakolemma opaca strain 701 clone 3	MF685886.1
Chroakolemma opaca strain 702 clone 3	MF685887.1
Chroakolemma pellucida strain 718 clone 1	MF685891.1
Chroakolemma pellucida strain 716 clone 3	MF685890.1
Copelandiella thermalis YNP80B-MA3	OR259139.1
Copelandiella yellowstonensis YNP81-MA1	OR259141.1
Cymatolege spiroidea TAU-MAC 1315	KY744813.1
Cymatolege isodiametrica TAU-MAC 1715	MN833626.1
Drouetiella fasciculata GSE-PSE-MK29-07A	KY078770.1
Drouetiella hepatica Uher 2000,2452	HM018689.1
Drouetiella lurida Lukesova 1986/6	HM018690.1
Egbenema gypsiphilum WHSA1-4-NP1A clone 2	OR129808.1
Egbenema aeruginosum N15-MA6	OR127010.1
Egbenema epilithicum CT225 clone cl1	OR126987.1
Elainella sp. CCNU0012	ON838240.1
Elainella saxicola E8	MG831206.1
Elainella saxicola E11	MG831207.1
Euryhalinema epiphyticum strain ALCB 125750	NR_176567.1
Euryhalinema mangrovii AP9F	MK402979.1
Euryhalinema mangrovii CCMR0171	OK483219.1
Euryhalinema pallustris AP3 clone 1	MT310717.2
Euryhalinema pallustris AP3 clone 2	MT947790.1
Komarkovaeasiopsis thermale XN101
Komarkovaeasiopsis thermale XN102
Gansulinema desertorum GS121
Gansulinema desertorum NX122
Gibliniella alaskaensis L5	MK861871.1
Gibliniella alaskaensis L31	MK861870.1
Gloeobacter violaceus PCC 7421	NR_074282.1
Haloleptolyngbya alcalis KR2005/106	JN712770.1
Haloleptolyngbya elongata PMC 904.15	MF579914.1
Haloleptolyngbya elongata PMC 903.15	MF579913.1
Halomicronema excentricum strain TFEP1	NR_114591.1
Halomicronema sp. TFEP1	AF320093.1
Cyanobacteria sp. ALCB	MW024864.1
Kaiparowitsia implicata GSE-TBC-09CA2	KY078777.1 Kaiparowitsia implicata GSE-TBC-09CA2 16S ribosomal RNA gene, partial sequence; 16S-23S ribosomal RNA intergenic spacer, tRNA-Ile and tRNA-Ala genes, complete sequence; and 23S ribosomal RNA gene, partial sequence
	KY078778.1 Kaiparowitsia implicata GSE-TBC-09CA 16S ribosomal RNA gene, partial sequence; 16S-23S ribosomal RNA intergenic spacer, tRNA-Ile and tRNA-Ala genes, complete sequence; and 23S ribosomal RNA gene, partial sequence
	Khargia iranica KH.T.2 16S ribosomal RNA gene, partial sequence;
	Khargia italica CCALA 945 16S ribosomal RNA gene, partial sequence;
	KY078775.1 Komarkovaea angustata EY01-AM2 16S ribosomal RNA gene, partial sequence; 16S-23S ribosomal RNA intergenic spacer, tRNA-Ile and tRNA-Ala genes, complete sequence; and 23S ribosomal RNA gene, partial sequence
	Kovacikia muscicola HA7619-LM3 clone 41A 16S ribosomal RNA gene,
	Kovacikia muscicola HA7619-LM3 clone 41B 16S ribosomal RNA gene,
	MH295769.1 Lagosinema tenuis NGPC151 clone 6 16S ribosomal RNA gene, partial sequence; 16S-23S ribosomal RNA intergenic spacer, complete sequence; and 23S ribosomal RNA gene, partial sequence
	MH295768.1 Lagosinema tenuis NGPC151 clone 4 16S ribosomal RNA gene, partial sequence; 16S-23S ribosomal RNA intergenic spacer, complete sequence; and 23S ribosomal RNA gene, partial sequence
	MK861877.1 Leptodesmis alaskaensis V20 16S ribosomal RNA gene, and 16S-23S ribosomal RNA intergenic spacer gene, region
	KU219719.1 Leptodesmis paradoxa LK021 16S ribosomal RNA gene and 16S-23S ribosomal RNA intergenic spacer, partial sequence
	MK402980.1 Leptoelongatus litoralis AP25 16S ribosomal RNA gene, partial sequence
	Leptolyngbya angustata UTCC 473 16S ribosomal RNA gene, partial
	EF429290.1 Leptolyngbya boryana PCC 6306 16S ribosomal RNA gene, partial sequence; 16S-23S ribosomal RNA intergenic spacer, tRNA-Leu and tRNA-Ala genes, complete sequence; and 23S ribosomal RNA gene, partial sequence
	Leptolyngbya boryana UTEX B 487 16S ribosomal RNA gene, partial
	Leptolyngbya boryana UTEX B 488 16S ribosomal RNA gene, partial
	Leptolyngbya corticola CCALA 085 16S ribosomal RNA gene, partial
	AY239598.1 Leptolyngbya crispata SEV4-3-C6 16S ribosomal RNA gene, partial sequence
	Leptolyngbya foveolarum VP1-08 partial 16S rRNA gene, strain
	Leptolyngbya tenerrima UTCC 77 16S ribosomal RNA gene, partial
	KJ939013.1 Leptolyngbya sp. CXA016.5 16S ribosomal RNA gene, partial sequence; 16S-23S ribosomal RNA intergenic spacer, tRNA-Ile and tRNA-Ala genes, complete sequence; and 23S ribosomal RNA gene, partial sequence
	KJ939007.1 Leptolyngbya sp. CXA001.2 16S ribosomal RNA gene, partial sequence; 16S-23S ribosomal RNA intergenic spacer, tRNA-Ile and tRNA-Ala genes, complete sequence; and 23S ribosomal RNA gene, partial sequence
	KJ939018.1 Leptolyngbya sp. HA4236-MV8 16S ribosomal RNA gene, partial sequence; 16S-23S ribosomal RNA intergenic spacer, complete sequence; and 23S ribosomal RNA gene, partial sequence
	KJ939010.1 Leptolyngbya sp. CXA008.1 16S ribosomal RNA gene, partial sequence; 16S-23S ribosomal RNA intergenic spacer, complete sequence; and 23S ribosomal RNA gene, partial sequence
	KJ939011.1 Leptolyngbya sp. CXA030.1 16S ribosomal RNA gene, partial sequence; 16S-23S ribosomal RNA intergenic spacer, complete sequence; and 23S ribosomal RNA gene, partial sequence
	PP476847.1 Leptolyngbyopsis coimbrensis LEGE 16524 16S ribosomal RNA gene and 16S-23S ribosomal RNA intergenic spacer, partial sequence
	CP072600.1:250-1739 Leptothermofonsia sichuanensis PKUAC-SCTE412 chromosome, complete genome
	KY744809.1 Leptothoe sithoniana TAU-MAC 0915 16S ribosomal RNA gene, partial sequence
	KY744810.1 Leptothoe spongobia TAU-MAC 1015 16S ribosomal RNA gene, partial sequence
	MH982247.1 Leptothoe kymatousa TAU-MAC 1615 16S ribosomal RNA gene, partial sequence
	KY744811.1 Leptothoe spongobia TAU-MAC 1115 16S ribosomal RNA gene, partial sequence
	KY744812.1 Leptothoe kymatousa TAU-MAC 1215 16S ribosomal RNA gene, partial sequence
	KR697755.1 Limnolyngbya circumcreta CHAB4449 clone 2 16S ribosomal RNA gene, partial sequence
	KR697751.1 Limnolyngbya circumcreta CHAB5649 16S ribosomal RNA gene, partial sequence
	KR697752.1 Limnolyngbya circumcreta CHAB5650 16S ribosomal RNA gene, partial sequence
	KR697758.1 Limnolyngbya circumcreta CHAB5667 clone 3 16S ribosomal RNA gene, partial sequence
	KR697757.1 Limnolyngbya circumcreta CHAB5667 clone 2 16S ribosomal RNA gene, partial sequence
	KR697756.1 Limnolyngbya circumcreta CHAB5667 clone 1 16S ribosomal RNA gene, partial sequence
	KR697753.1 Limnolyngbya circumcreta CHAB5683 16S ribosomal RNA gene, partial sequence
	JQ004026.2 Limnothrix planktonica CHAB763 16S ribosomal RNA gene, partial sequence
	AJ505943.1 Limnothrix redekei 165c partial 16S rRNA gene, strain 165c
	Maricoleus vaginata WZU0102 CLONE 1
	Maricoleus vaginata WZU0102 CLONE 2
	Maricoleus vaginata WZU0102 CLONE 3
	KP869000.2 Marileptolyngbya sina SCSIO T-2 16S ribosomal RNA gene, partial sequence
	KY744814.1 Metis fasciculata TAU-MAC 1415 16S ribosomal RNA gene, partial sequence
	MN334194.1 Monilinema alkalinum CCIBt3284 16S ribosomal RNA gene and 16S-23S ribosomal RNA intergenic spacer, partial sequence
	KF246487.2 Monilinema alkalinum CENA520 16S ribosomal RNA gene, partial sequence; 16S-23S ribosomal RNA intergenic spacer, complete sequence; and 23S ribosomal RNA gene, partial sequence
	KF246498.2 Monilinema alkalinum CENA532 16S ribosomal RNA gene, partial sequence; 16S-23S ribosomal RNA intergenic spacer, complete sequence; and 23S ribosomal RNA gene, partial sequence
	Myxacorys californica WJT36-NPBG1
	Myxacorys chilensis ATA2-1-KO14
	MK861883.1 Nodosilinea alaskaensis T21 16S ribosomal RNA gene, and 16S-23S ribosomal RNA intergenic spacer gene, region
	MK861884.1 Nodosilinea alaskaensis T29 16S ribosomal RNA gene, and 16S-23S ribosomal RNA intergenic spacer gene, region
	EU528669.2 Nodosilinea bijugata strain KOVACIK1986/5a 16S ribosomal RNA gene, partial sequence; 16S-23S ribosomal RNA intergenic spacer, complete sequence; and 23S ribosomal RNA gene, partial sequence
	OR259149.1 Nodosilinea calida YNP76A-MA10 16S ribosomal RNA gene, partial sequence; 16S-23S ribosomal RNA intergenic spacer, complete sequence; and 23S ribosomal RNA gene, partial sequence
	KX859298.1 Nodosilinea chupicuarensis PC471 16S ribosomal RNA gene, partial sequence
	LC731259.1 Nodosilinea sp. Ru1-19 genes for 16S rRNA, 16S-23S rRNA IGS, partial sequence
	EU528667.2 Nodosilinea conica strain SEV4-5-c1 16S ribosomal RNA gene, partial sequence; 16S-23S ribosomal RNA intergenic spacer, complete sequence; and 23S ribosomal RNA gene, partial sequence
	HM018679.1 Nodosilinea epilithica str. Kovacik 1990/52 16S ribosomal RNA gene, partial sequence; 16S-23S ribosomal RNA intergenic spacer, complete sequence; and 23S ribosomal RNA gene, partial sequence
	HM018678.1 Nodosilinea sp. FI2-2HA2 16S ribosomal RNA gene and 16S-23S ribosomal RNA intergenic spacer, partial sequence
	Nodosilinea hunanesis ZJJ01
	OR259148.1 Nodosilinea igneolacustris YNP76A-MA5 16S ribosomal RNA gene, partial sequence; 16S-23S ribosomal RNA intergenic spacer, complete sequence; and 23S ribosomal RNA gene, partial sequence
	AB039012.1 Nodosilinea nodulosa PCC 7104 gene for 16S rRNA, partial sequence
	KF307598.1 Nodosilinea nodulosa UTEX 2910 16S ribosomal RNA gene, partial sequence; 16S-23S ribosomal RNA intergenic spacer, tRNA-Ile and tRNA-Ala genes, complete sequence; and 23S ribosomal RNA gene, partial sequence
	MF352005.1 Nodosilinea radiophila TM S2B clone cl3 16S ribosomal RNA gene, partial sequence
	MF348319.1 Nodosilinea ramsarensis KH-S S2.6 clone cl2 16S ribosomal RNA gene and 16S-23S ribosomal RNA intergenic spacer, partial sequence
	MF348318.1 Nodosilinea ramsarensis KH-S S2.6 clone cl1 16S ribosomal RNA gene and 16S-23S ribosomal RNA intergenic spacer, partial sequence
	MN585775.1 Nodosilinea signiensis USMFM 16S ribosomal RNA gene, partial sequence
	HM018678.1 Nodosilinea sp. FI2-2HA2 16S ribosomal RNA gene and 16S-23S ribosomal RNA intergenic spacer, partial sequence
	MN567972.1 Nodosilinea svalbardensis 3220 16S ribosomal RNA gene and 16S-23S ribosomal RNA intergenic spacer, partial sequence
	LC731264.1 Nodosilinea sp. Ru4-26 genes for 16S rRNA, 16S-23S rRNA IGS, partial sequence
	KF761589.1 Oculatella atacamensis ATA2-1-KO11 16S ribosomal RNA gene, partial sequence; 16S-23S ribosomal RNA intergenic spacer, complete sequence; and 23S ribosomal RNA gene, partial sequence
	KF761578.1 Oculatella atacamensis ATA3-4Q-CV7 clone b 16S ribosomal RNA gene, partial sequence; 16S-23S ribosomal RNA intergenic spacer, complete sequence; and 23S ribosomal RNA gene, partial sequence
	KF761588.1 Oculatella atacamensis ATA3-4Q-KO2 16S ribosomal RNA gene, partial sequence; 16S-23S ribosomal RNA intergenic spacer, complete sequence; and 23S ribosomal RNA gene, partial sequence
	KF761585.1 Oculatella cataractarum GSE-PSE-MK49-07D clone 2 16S ribosomal RNA gene, partial sequence; 16S-23S ribosomal RNA intergenic spacer, complete sequence; and 23S ribosomal RNA gene, partial sequence
	AY239600.1 Oculatella coburnii CNP1-B3-C9 16S ribosomal RNA gene, partial sequence
	KF761586.1 Oculatella coburnii WJT66-NPBG6A clone P3 16S ribosomal RNA gene, partial sequence; 16S-23S ribosomal RNA intergenic spacer, complete sequence; and 23S ribosomal RNA gene, partial sequence
	KF417431.1 Oculatella kauaiensis HA4348-LM1 16S ribosomal RNA gene, partial sequence; 16S-23S ribosomal RNA intergenic spacer, tRNA-Xle and tRNA-Ala genes, complete sequence; and 23S ribosomal RNA gene, partial sequence
	KP739262.1 Oculatella subterranea Dav2010/SS2-1A 16S ribosomal RNA gene, partial sequence
	MG000961.1 Onodrimia javanensis 28 16S ribosomal RNA gene and 16S-23S ribosomal RNA intergenic spacer, partial sequence
	MG000962.1 Onodrimia javanensis 30 16S ribosomal RNA gene and 16S-23S ribosomal RNA intergenic spacer, partial sequence
	MG000960.1 Onodrimia javanensis 27 16S ribosomal RNA gene and 16S-23S ribosomal RNA intergenic spacer, partial sequence
	KF246503.2 Pantanalinema rosaneae CENA539 16S ribosomal RNA gene, partial sequence; 16S-23S ribosomal RNA intergenic spacer, complete sequence; and 23S ribosomal RNA gene, partial sequence
	KF246501.2 Pantanalinema rosaneae CENA537 16S ribosomal RNA gene, partial sequence; 16S-23S ribosomal RNA intergenic spacer, complete sequence; and 23S ribosomal RNA gene, partial sequence
	KF246483.2 Pantanalinema rosaneae CENA516 16S ribosomal RNA gene, partial sequence; 16S-23S ribosomal RNA intergenic spacer, complete sequence; and 23S ribosomal RNA gene, partial sequence
	KF246484.2 Pantanalinema rosaneae CENA517 16S ribosomal RNA gene, partial sequence; 16S-23S ribosomal RNA intergenic spacer, complete sequence; and 23S ribosomal RNA gene, partial sequence
	NR_191034.1 Pegethrix atlantica strain BACA0077 16S ribosomal RNA, partial sequence
	KY078768.1 Pegethrix bostrychoides GSE-PSE-MK47-15B 16S ribosomal RNA gene, partial sequence; 16S-23S ribosomal RNA intergenic spacer, tRNA-Ile and tRNA-Ala genes, complete sequence; and 23S ribosomal RNA gene, partial sequence
	KY078769.1 Pegethrix bostrychoides GSE-TBD-MK4-15B 16S ribosomal RNA gene, partial sequence; 16S-23S ribosomal RNA intergenic spacer, tRNA-Ile and tRNA-Ala genes, complete sequence; and 23S ribosomal RNA gene, partial sequence
	NR_191041.1 Pegethrix qiandaoensis strain WZU0719 16S ribosomal RNA, partial sequence
	OP410738.1 Pegethrix sp. CCNU0013 16S ribosomal RNA gene, partial sequence
	KY078763.1 Pegethrix convoluta GSE-PSE-MK38-07D 16S ribosomal RNA gene, partial sequence; 16S-23S ribosomal RNA intergenic spacer, tRNA-Ile and tRNA-Ala genes, complete sequence; and 23S ribosomal RNA gene, partial sequence
	KY078765.1 Pegethrix indistincta strain GSE-TBC-7GA 16S ribosomal RNA gene, partial sequence; 16S-23S ribosomal RNA intergenic spacer, tRNA-Ile and tRNA-Ala genes, complete sequence; and 23S ribosomal RNA gene, partial sequence
	HM018688.1 Pegethrix olivacea GSE-PSE-MK46-15A 16S ribosomal RNA gene, partial sequence; 16S-23S ribosomal RNA intergenic spacer, complete sequence; and 23S ribosomal RNA gene, partial sequence
	MF348313.1 Persinema komarekii TM S1 clone cl2 16S ribosomal RNA gene and 16S-23S ribosomal RNA intergenic spacer, partial sequence
	MF348314.1 Persinema komarekii TM S1 clone cl3 16S ribosomal RNA gene and 16S-23S ribosomal RNA intergenic spacer, partial sequence
	AY493580.1 Phormidesmis priestleyi ANT.LG2.4 16S ribosomal RNA gene, partial sequence
	KU219713.1 Phormidesmis priestleyi AB 10-10 16S ribosomal RNA gene and 16S-23S ribosomal RNA intergenic spacer, partial sequence
	KU219735.1 Phormidesmis nigrescens LK016 16S ribosomal RNA gene and 16S-23S ribosomal RNA intergenic spacer, partial sequence
	GQ859645.1 Planktolyngbya limnetica PMC271.06 16S ribosomal RNA gene, partial sequence
	KF487299.1 Planktolyngbya limnetica S14 16S ribosomal RNA gene, partial sequence
	KM019980.1 Prochlorothrix hollandica PCC 9006 = CALU 1027 strain SAG 10.89 16S ribosomal RNA gene, partial sequence
	HQ316169.1 Prochlorothrix scandica NIVA-8/90 16S ribosomal RNA gene, partial sequence
	KM020005.1 Pseudanabaena catenata SAG 1464-1 16S ribosomal RNA gene, partial sequence
	HQ132935.1 Pseudanabaena minima GSE-PSE20-05C 16S ribosomal RNA gene, partial sequence; 16S-23S ribosomal RNA intergenic spacer, complete sequence; and 23S ribosomal RNA gene, partial sequence
	GQ859644.1 Pseudanabaena mucicola PMC279.06 16S ribosomal RNA gene, partial sequence
	PP476849.1 Pseudoleptolyngbya monchiquensis LEGE 16651 16S ribosomal RNA gene and 16S-23S ribosomal RNA intergenic spacer, partial sequence
	PP476848.1 Pseudoleptolyngbya figueirensis LEGE 16533 16S ribosomal RNA gene and 16S-23S ribosomal RNA intergenic spacer, partial sequence
	MN833627.1 Rhodoploca sivonenia TAU-MAC 1815 16S ribosomal RNA gene, partial sequence
	MN537584.1 Romeriopsis marina cloneA LEGE 06013 16S ribosomal RNA gene and 16S-23S ribosomal RNA intergenic spacer, partial sequence
	MN758888.1 Romeriopsis sp. LEGE11480 16S ribosomal RNA gene, partial sequence
	MF614799.1 Salileptolyngbya diazotrophicum SCSIO 43686 16S ribosomal RNA gene, partial sequence
	KP688588.1 Scytolyngbya timoleontis XSP1 16S ribosomal RNA gene, partial sequence; 16S-23S ribosomal RNA intergenic spacer, complete sequence; and 23S ribosomal RNA gene, partial sequence
	KP688589.1 Scytolyngbya timoleontis XSP2 16S ribosomal RNA gene, partial sequence; 16S-23S ribosomal RNA intergenic spacer, complete sequence; and 23S ribosomal RNA gene, partial sequence
	KP688590.1 Scytolyngbya timoleontis XSP3 16S ribosomal RNA gene, partial sequence; 16S-23S ribosomal RNA intergenic spacer, complete sequence; and 23S ribosomal RNA gene, partial sequence
	MK861907.1 Shackletoniella antarctica KL8 16S ribosomal RNA gene, and 16S-23S ribosomal RNA intergenic spacer gene, region
	MK861906.1 Shackletoniella antarctica KL15 16S ribosomal RNA gene, and 16S-23S ribosomal RNA intergenic spacer gene, region
	LC660599.1 Siamcapillus rubidus NUACC13 gene for 16S ribosomal RNA, partial sequence
	MF579917.1 Sodaleptolyngbya stromatolitii PMC 866.14 16S ribosomal RNA gene, partial sequence
	MF579918.1 Sodaleptolyngbya stromatolitii PMC 867.14 16S ribosomal RNA gene, partial sequence
	NR_191043.1 Sphaerothrix gracilis strain Ecp01 16S ribosomal RNA, partial sequence
	OP693458.1 Sphaerothrix gracilis Ecp01 16S ribosomal RNA gene, partial sequence
	AY493612.1 Stenomitos frigidus ANT.L52B.3 16S ribosomal RNA gene, partial sequence
	AY493577.1 Stenomitos frigidus ANT.L64B.1 16S ribosomal RNA gene, partial sequence
	MN152980.1 Stenomitos hiloensis HA6792-KK3 16S ribosomal RNA gene, 16S-23S ribosomal RNA intergenic spacer gene, and 23S ribosomal RNA gene, region
	KU175690.1 Stenomitos kolaensis Pasv_RS28 16S ribosomal RNA gene, partial sequence; 16S-23S ribosomal RNA intergenic spacer, tRNA-Ile and tRNA-Ala genes, complete sequence; and 23S ribosomal RNA gene, partial sequence
	NR_176603.1 Stenomitos pantisii strain TAU-MAC 4318 16S ribosomal RNA, partial sequence
	Stenomitos rutilans HA7619-LM2 16S ribosomal RNA gene, partial
	Stenomitos sp. Ru-0-2 16S ribosomal RNA gene, partial sequence.
	Stenomitos sp. SAG 37.90 16S ribosomal RNA gene, partial sequence.
	ON787614.1 Stenomitos terricola FBCC-A190 16S ribosomal RNA gene and 16S-23S ribosomal RNA intergenic spacer, partial sequence
	NR_176479.1 Stenomitos tremulus strain CPCC 471 16S ribosomal RNA, partial sequence
	HQ132936.1 Tapinothrix clintonii strain GSE-PSE06-07G 16S ribosomal RNA gene, partial sequence; 16S-23S ribosomal RNA intergenic spacer, complete sequence; and 23S ribosomal RNA gene, partial sequence
	MN879875.1 Thainema salinarum CCALA 10287 clone 2 16S ribosomal RNA gene, partial sequence; 16S-23S ribosomal RNA intergenic spacer, complete sequence; and 23S ribosomal RNA gene, partial sequence
	MN879874.1 Thainema salinarum CCALA 10287 clone 1 16S ribosomal RNA gene, partial sequence; 16S-23S ribosomal RNA intergenic spacer, complete sequence; and 23S ribosomal RNA gene, partial sequence
	MN833625.1 Thalassoporum komareki TAU-MAC 1515 16S ribosomal RNA gene, partial sequence
	OK623654.1 Thermoleptolyngbya hindakiae UNIE1
	MF360794.1 Thermoleptolyngbya sp. SHAFA S1B clone cl3 16S ribosomal RNA gene, partial sequence; 16S-23S ribosomal RNA intergenic spacer, complete sequence; and 23S ribosomal RNA gene, partial sequence
	MF360795.1 Thermoleptolyngbya sp. SHAFA S1B clone cl4 16S ribosomal RNA gene, partial sequence; 16S-23S ribosomal RNA intergenic spacer, complete sequence; and 23S ribosomal RNA gene, partial sequence
	NR_172589.1 Tildeniella alaskaensis strain KL16 16S ribosomal RNA, partial sequence
	KY498229.1 Tildeniella torsiva strain UHER1998/13D clone 3 16S ribisomal RNA gene, partial sequence; 16S-23S intergenic spacer, tRNA-Ile and tRNA-Phe genes, complete sequence; and 23S ribosomal RNA gene, partial sequence
	KY498228.1 Tildeniella torsiva strain UHER1998/13D 16S ribisomal RNA gene, partial sequence; 16S-23S intergenic spacer, complete sequence; and 23S ribosomal RNA gene, partial sequence
	NR_177920.1 Timaviella edaphica 16S ribosomal RNA, partial sequence
	NR_177755.1 Timaviella edaphica 16S ribosomal RNA, partial sequence
	NR_177050.1 Timaviella edaphica strain KZ-7-1-2 16S ribosomal RNA, partial sequence
	MZ518094.1 Timaviella edaphica Golos-9-1 16S ribosomal RNA gene, partial sequence; 16S-23S ribosomal RNA intergenic spacer, complete sequence; and 23S ribosomal RNA gene, partial sequence
	MZ518093.1 Timaviella edaphica KZ-23-2 16S ribosomal RNA gene, partial sequence; 16S-23S ribosomal RNA intergenic spacer, complete sequence; and 23S ribosomal RNA gene, partial sequence
	MZ518092.1 Timaviella edaphica KZ-7-1-2 16S ribosomal RNA gene, partial sequence; 16S-23S ribosomal RNA intergenic spacer, complete sequence; and 23S ribosomal RNA gene, partial sequence
	MK211231.1 Timaviella edaphica KZ-7-1-2 16S ribosomal RNA gene, partial sequence
	MK211229.1 Timaviella edaphica KZ-23-2 16S ribosomal RNA gene, partial sequence
	NR_176590.1 Timaviella dunensis strain Us-6-3 16S ribosomal RNA, partial sequence
	MZ518095.1 Timaviella dunensis Us-6-3 16S ribosomal RNA gene, partial sequence; 16S-23S ribosomal RNA intergenic spacer, complete sequence; and 23S ribosomal RNA gene, partial sequence
	LT634150.1 Timaviella karstica GR13 partial 16S rRNA gene, type strain GR13T
	LT634149.1 Timaviella circinata GR4 partial 16S rRNA gene, type strain GR4T
	KY078774.1 Timaviella radians strain GSE-TBD-MK6-07R 16S ribosomal RNA gene, partial sequence; 16S-23S ribosomal RNA intergenic spacer, tRNA-Ile and tRNA-Ala genes, complete sequence; and 23S ribosomal RNA gene, partial sequence
	KY078773.1 Timaviella radians GSE-UNK-07R 16S ribosomal RNA gene, partial sequence; 16S-23S ribosomal RNA intergenic spacer, tRNA-Ile and tRNA-Ala genes, complete sequence; and 23S ribosomal RNA gene, partial sequence
	KX375342.1 Toxifilum mysidocida MYSIDO1 16S ribosomal RNA gene, partial sequence
	EF429297.1 Trichocoleus badius CRS-1 ribosomal operon 2 operon and 16S ribosomal RNA gene, partial sequence; 16S-23S ribosomal RNA intergenic spacer, tRNA-Leu and tRNA-Ala genes, complete sequence; and 23S ribosomal RNA gene, partial sequence
	EF429296.1 Trichocoleus badius CRS-1 ribosomal operon 1 operon and 16S ribosomal RNA gene, partial sequence; 16S-23S ribosomal RNA intergenic spacer, tRNA-Leu and tRNA-Ala genes, complete sequence; and 23S ribosomal RNA gene, partial sequence
	KY498224.1 Trichocoleus desertorum ATA4-8-CV3 clone 2 16S ribosomal RNA gene, partial sequence
	KF307606.1 Trichocoleus desertorum ATA4-8-CV12 clone consensus AC 16S ribosomal RNA gene, partial sequence; 16S-23S ribosomal RNA intergenic spacer, tRNA-Ile and tRNA-Ala genes, complete sequence; and 23S ribosomal RNA gene, partial sequence
	KF307620.1 Trichocoleus desertorum WJT16-NPBG1 clone P17C 16S ribosomal RNA gene, partial sequence; 16S-23S ribosomal RNA intergenic spacer, complete sequence; and 23S ribosomal RNA gene, partial sequence
	MH427709.1 Trichotorquatus coquimbo ATA2-1-KO25A clone P69C 16S ribosomal RNA gene, partial sequence; 16S-23S ribosomal RNA intergenic spacer, tRNA-Ile and tRNA-Ala genes, complete sequence; and 23S ribosomal RNA gene, partial sequence
	MK188326.1 Trichotorquatus ladouxae WJT36-NPBG11 clone P31D 16S ribosomal RNA gene, partial sequence; 16S-23S ribosomal RNA intergenic spacer, complete sequence; and 23S ribosomal RNA gene, partial sequence
	HM018680.1 Trichotorquatus ladouxae TAA2-2HA1-27.2 strain TAA-2HA1 16S ribosomal RNA gene and 16S-23S ribosomal RNA intergenic spacer, partial sequence
	MK188309.1 Trichotorquatus coquimbo ATA2-1-KO25A clone P69A 16S ribosomal RNA gene, partial sequence; 16S-23S ribosomal RNA intergenic spacer, tRNA-Ile and tRNA-Ala genes, complete sequence; and 23S ribosomal RNA gene, partial sequence
	KJ939004.1 Trichotorquatus ladouxae WJT66-NPBG9 16S ribosomal RNA gene, partial sequence; 16S-23S ribosomal RNA intergenic spacer, tRNA-Ile and tRNA-Ala genes, complete sequence; and 23S ribosomal RNA gene, partial sequence
	NR_189176.1 Tumidithrix elongata strain BACA0141 16S ribosomal RNA, partial sequence
	PP477458.1 Vasconcelosia minhoensis LEGE 07310 16S ribosomal RNA gene and 16S-23S ribosomal RNA intergenic spacer, partial sequence
	Venetifunis florensis BACA0587 16S ribosomal RNA gene and 16S-23S
	16S-CB-4-1
	16S-GQSKL-2-1
	16S-LHH-2_TSS20240531-027-09448
	seq1 Shahulinema minutum SH01 clone2, 16S ribosomal RNA gene,complete sequence
	seq2 Shahulinema minutum SH01 clone2, 16S ribosomal RNA gene,complete sequence

## Sheet: Sheet2
16S rRNA gene for phylogeny
Neoleptolyngbya chanbaensis CB-4 clone1
Neoleptolyngbya gaoqiuensis GQSK-2 clone1
Pseudoleptolyngbya wuhanensis LHH-2 clone1
KY744808.1 Aegeococcus anagnostidisi TAU-MAC 0815
KY744807.1 Aegeococcus anagnostidisi TAU-MAC 0715
MN833629.1 Aegeococcus thureti TAU-MAC 2015
MT947792.1 Aerofilum fasciculatum AP3b clone 2
MT947793.1 Filamentous cyanobacterium AP3b clone 3
MT947794.1 Filamentous cyanobacterium AP3b clone 4
MK861860.1:1-1470 Albertania alaskaensis L27
MH030274.1 Albertania skiophila str. SA373
AY769961.2 Albertania skiophila VRUC184
KF246497.2 Alkalinema pantanalense CENA531
KF246496.2 Alkalinema pantanalense CENA530
KF246495.2 Alkalinema pantanalense CENA529
Almyronema epifaneia strain S10
Almyronema epifaneia strain S6
MF002133.1 Amazoninema brasiliense CMAA1609
ON897658.1 Apatinema mutabilis KPABG 610041
NR_177767.1 Calenema singularis
KJ939103.1 Cartusia fontana KOVACIK 1999/1-LC
MF685884.1 Chroakolemma opaca strain 686 clone 2
MF685886.1 Chroakolemma opaca strain 701 clone 3
MF685887.1 Chroakolemma opaca strain 702 clone 3
MF685891.1 Chroakolemma pellucida strain 718 clone 1
MF685890.1 Chroakolemma pellucida strain 716 clone 3
OR259139.1 Copelandiella thermalis YNP80B-MA3
OR259141.1 Copelandiella yellowstonensis YNP81-MA1
KY744813.1 Cymatolege spiroidea TAU-MAC 1315
MN833626.1 Cymatolege isodiametrica TAU-MAC 1715
KY078770.1 Drouetiella fasciculata GSE-PSE-MK29-07A
HM018689.1 Drouetiella hepatica Uher 2000,2452
HM018690.1 Drouetiella lurida Lukesova 1986/6
OR129808.1 Egbenema gypsiphilum WHSA1-4-NP1A clone 2
OR127010.1 Egbenema aeruginosum N15-MA6
OR126987.1 Egbenema epilithicum CT225 clone cl1
ON838240.1 Elainella sp. CCNU0012
MG831206.1 Elainella saxicola E8
MG831207.1 Elainella saxicola E11
NR_176567.1 Euryhalinema epiphyticum strain ALCB 125750
MK402979.1 Euryhalinema mangrovii AP9F
OK483219.1 Euryhalinema mangrovii CCMR0171
MT310717.2 Euryhalinema pallustris AP3 clone 1
MT947790.1 Euryhalinema pallustris AP3 clone 2
seq1 Komarkovaeasiopsis thermale XN101
seq2 Komarkovaeasiopsis thermale XN102
seq3 Gansulinema desertorum GS121
seq4 Gansulinema desertorum NX122
MK861871.1 Gibliniella alaskaensis L5
MK861870.1 Gibliniella alaskaensis L31
NR_074282.1 Gloeobacter violaceus PCC 7421
JN712770.1 Haloleptolyngbya alcalis KR2005/106
MF579914.1 Haloleptolyngbya elongata PMC 904.15
MF579913.1 Haloleptolyngbya elongata PMC 903.15
NR_114591.1 Halomicronema excentricum strain TFEP1
AF320093.1 Halomicronema sp. TFEP1
MW024864.1 Cyanobacteria sp. ALCB 132761
Leptolyngbya sp. 0225
KY078777.1 Kaiparowitsia implicata GSE-TBC-09CA2
KY078778.1 Kaiparowitsia implicata GSE-TBC-09CA
Khargia iranica KH.T.2
Khargia italica CCALA 945
KY078775.1 Komarkovaea angustata EY01-AM2
Kovacikia muscicola HA7619-LM3 clone 41A
Kovacikia muscicola HA7619-LM3 clone 41B
MH295769.1 Lagosinema tenuis NGPC151 clone 6
MH295768.1 Lagosinema tenuis NGPC151 clone 4
MK861877.1 Leptodesmis alaskaensis V20
KU219719.1 Leptodesmis paradoxa LK021
MK402980.1 Leptoelongatus litoralis AP25
Leptolyngbya angustata UTCC 473
EF429290.1 Leptolyngbya boryana PCC 6306
Leptolyngbya boryana UTEX B 487
Leptolyngbya boryana UTEX B 488
Leptolyngbya corticola CCALA 085
AY239598.1 Leptolyngbya crispata SEV4-3-C6
Leptolyngbya foveolarum VP1-08
Leptolyngbya tenerrima UTCC 77
KJ939013.1 Leptolyngbya sp. CXA016.5
KJ939007.1 Leptolyngbya sp. CXA001.2
KJ939018.1 Leptolyngbya sp. HA4236-MV8
KJ939010.1 Leptolyngbya sp. CXA008.1
KJ939011.1 Leptolyngbya sp. CXA030.1
PP476847.1 Leptolyngbyopsis coimbrensis LEGE 16524
CP072600.1:250-1739 Leptothermofonsia sichuanensis PKUAC-SCTE412
KY744809.1 Leptothoe sithoniana TAU-MAC 0915
KY744810.1 Leptothoe spongobia TAU-MAC 1015
MH982247.1 Leptothoe kymatousa TAU-MAC 1615
KY744811.1 Leptothoe spongobia TAU-MAC 1115
KY744812.1 Leptothoe kymatousa TAU-MAC 1215
KR697755.1 Limnolyngbya circumcreta CHAB4449 clone 2
KR697751.1 Limnolyngbya circumcreta CHAB5649
KR697752.1 Limnolyngbya circumcreta CHAB5650
KR697758.1 Limnolyngbya circumcreta CHAB5667 clone 3
KR697757.1 Limnolyngbya circumcreta CHAB5667 clone 2
KR697756.1 Limnolyngbya circumcreta CHAB5667 clone 1
KR697753.1 Limnolyngbya circumcreta CHAB5683
JQ004026.2 Limnothrix planktonica CHAB763
AJ505943.1 Limnothrix redekei 165c
Maricoleus vaginata WZU0102 CLONE 1
Maricoleus vaginata WZU0102 CLONE 2
Maricoleus vaginata WZU0102 CLONE 3
KP869000.2 Marileptolyngbya sina SCSIO T-2
KY744814.1 Metis fasciculata TAU-MAC 1415
MN334194.1 Monilinema alkalinum CCIBt3284
KF246487.2 Monilinema alkalinum CENA520
KF246498.2 Monilinema alkalinum CENA532
Myxacorys californica WJT36-NPBG1
Myxacorys chilensis ATA2-1-KO14
MK861883.1 Nodosilinea alaskaensis T21
MK861884.1 Nodosilinea alaskaensis T29
EU528669.2 Nodosilinea bijugata strain KOVACIK1986/5a
OR259149.1 Nodosilinea calida YNP76A-MA10
KX859298.1 Nodosilinea chupicuarensis PC471
LC731259.1 Nodosilinea sp. Ru1-19
EU528667.2 Nodosilinea conica strain SEV4-5-c1
HM018679.1 Nodosilinea epilithica str. Kovacik 1990/52
HM018678.1 Nodosilinea sp. FI2-2HA2
Nodosilinea hunanesis ZJJ01
OR259148.1 Nodosilinea igneolacustris YNP76A-MA5
AB039012.1 Nodosilinea nodulosa PCC 7104
KF307598.1 Nodosilinea nodulosa UTEX 2910
MF352005.1 Nodosilinea radiophila TM S2B clone cl3
MF348319.1 Nodosilinea ramsarensis KH-S S2.6 clone cl2
MF348318.1 Nodosilinea ramsarensis KH-S S2.6 clone cl1
MN585775.1 Nodosilinea signiensis USMFM
HM018678.1 Nodosilinea sp. FI2-2HA2
MN567972.1 Nodosilinea svalbardensis 3220
LC731264.1 Nodosilinea sp. Ru4-26
KF761589.1 Oculatella atacamensis ATA2-1-KO11
KF761578.1 Oculatella atacamensis ATA3-4Q-CV7 clone b
KF761588.1 Oculatella atacamensis ATA3-4Q-KO2
KF761585.1 Oculatella cataractarum GSE-PSE-MK49-07D clone 2
AY239600.1 Oculatella coburnii CNP1-B3-C9
KF761586.1 Oculatella coburnii WJT66-NPBG6A clone P3
KF417431.1 Oculatella kauaiensis HA4348-LM1
KP739262.1 Oculatella subterranea Dav2010/SS2-1A
MG000961.1 Onodrimia javanensis 28
MG000962.1 Onodrimia javanensis 30
MG000960.1 Onodrimia javanensis 27
KF246503.2 Pantanalinema rosaneae CENA539
KF246501.2 Pantanalinema rosaneae CENA537
KF246483.2 Pantanalinema rosaneae CENA516
KF246484.2 Pantanalinema rosaneae CENA517
NR_191034.1 Pegethrix atlantica strain BACA0077
KY078768.1 Pegethrix bostrychoides GSE-PSE-MK47-15B
KY078769.1 Pegethrix bostrychoides GSE-TBD-MK4-15B
NR_191041.1 Pegethrix qiandaoensis strain WZU0719
OP410738.1 Pegethrix sp. CCNU0013
KY078763.1 Pegethrix convoluta GSE-PSE-MK38-07D
KY078765.1 Pegethrix indistincta strain GSE-TBC-7GA
HM018688.1 Pegethrix olivacea GSE-PSE-MK46-15A
MF348313.1 Persinema komarekii TM S1 clone cl2
MF348314.1 Persinema komarekii TM S1 clone cl3
AY493580.1 Phormidesmis priestleyi ANT.LG2.4
KU219713.1 Phormidesmis priestleyi AB 10-10
KU219735.1 Phormidesmis nigrescens LK016
GQ859645.1 Planktolyngbya limnetica PMC271.06
KF487299.1 Planktolyngbya limnetica S14
KM019980.1 Prochlorothrix hollandica PCC 9006
HQ316169.1 Prochlorothrix scandica NIVA-8/90
KM020005.1 Pseudanabaena catenata SAG 1464-1
HQ132935.1 Pseudanabaena minima GSE-PSE20-05C
GQ859644.1 Pseudanabaena mucicola PMC279.06
PP476849.1 Pseudoleptolyngbya monchiquensis LEGE 16651
PP476848.1 Pseudoleptolyngbya figueirensis LEGE 16533
MN833627.1 Rhodoploca sivonenia TAU-MAC 1815
MN537584.1 Romeriopsis marina cloneA LEGE 06013
MN758888.1 Romeriopsis sp. LEGE11480
MF614799.1 Salileptolyngbya diazotrophicum SCSIO 43686
KP688588.1 Scytolyngbya timoleontis XSP1
KP688589.1 Scytolyngbya timoleontis XSP2
KP688590.1 Scytolyngbya timoleontis XSP3
MK861907.1 Shackletoniella antarctica KL8
MK861906.1 Shackletoniella antarctica KL15
LC660599.1 Siamcapillus rubidus NUACC13
MF579917.1 Sodaleptolyngbya stromatolitii PMC 866.14
MF579918.1 Sodaleptolyngbya stromatolitii PMC 867.14
NR_191043.1 Sphaerothrix gracilis strain Ecp01
OP693458.1 Sphaerothrix gracilis Ecp01
AY493612.1 Stenomitos frigidus ANT.L52B.3
AY493577.1 Stenomitos frigidus ANT.L64B.1
MN152980.1 Stenomitos hiloensis HA6792-KK3
KU175690.1 Stenomitos kolaensis Pasv_RS28
NR_176603.1 Stenomitos pantisii strain TAU-MAC 4318
Stenomitos rutilans HA7619-LM2
Stenomitos sp. Ru-0-2
Stenomitos sp. SAG 37.90
ON787614.1 Stenomitos terricola FBCC-A190
NR_176479.1 Stenomitos tremulus strain CPCC 471
HQ132936.1 Tapinothrix clintonii strain GSE-PSE06-07G
MN879875.1 Thainema salinarum CCALA 10287 clone 2
MN879874.1 Thainema salinarum CCALA 10287 clone 1
MN833625.1 Thalassoporum komareki TAU-MAC 1515
OK623654.1 Thermoleptolyngbya hindakiae UNIE1
MF360794.1 Thermoleptolyngbya sp. SHAFA S1B clone cl3
MF360795.1 Thermoleptolyngbya sp. SHAFA S1B clone cl4
NR_172589.1 Tildeniella alaskaensis strain KL16
KY498229.1 Tildeniella torsiva strain UHER1998/13D clone 3
KY498228.1 Tildeniella torsiva strain UHER1998/13D
NR_177920.1 Timaviella edaphica 16S ribosomal RNA, partial sequence
NR_177755.1 Timaviella edaphica 16S ribosomal RNA, partial sequence
NR_177050.1 Timaviella edaphica strain KZ-7-1-2
MZ518094.1 Timaviella edaphica Golos-9-1
MZ518093.1 Timaviella edaphica KZ-23-2
MZ518092.1 Timaviella edaphica KZ-7-1-2
MK211231.1 Timaviella edaphica KZ-7-1-2
MK211229.1 Timaviella edaphica KZ-23-2
NR_176590.1 Timaviella dunensis strain Us-6-3
MZ518095.1 Timaviella dunensis Us-6-3
LT634150.1 Timaviella karstica GR13
LT634149.1 Timaviella circinata GR4
KY078774.1 Timaviella radians strain GSE-TBD-MK6-07R
KY078773.1 Timaviella radians GSE-UNK-07R
KX375342.1 Toxifilum mysidocida MYSIDO1
EF429297.1 Trichocoleus badius CRS-1 ribosomal operon 2
EF429296.1 Trichocoleus badius CRS-1 ribosomal operon 1
KY498224.1 Trichocoleus desertorum ATA4-8-CV3 clone 2
KF307606.1 Trichocoleus desertorum ATA4-8-CV12 clone consensus AC
KF307620.1 Trichocoleus desertorum WJT16-NPBG1 clone P17C
MH427709.1 Trichotorquatus coquimbo ATA2-1-KO25A clone P69C
MK188326.1 Trichotorquatus ladouxae WJT36-NPBG11 clone P31D
HM018680.1 Trichotorquatus ladouxae TAA2-2HA1-27.2
MK188309.1 Trichotorquatus coquimbo ATA2-1-KO25A clone P69A
KJ939004.1 Trichotorquatus ladouxae WJT66-NPBG9
NR_189176.1 Tumidithrix elongata strain BACA0141
PP477458.1 Vasconcelosia minhoensis LEGE 07310
Venetifunis florensis BACA0587
Neoleptolyngbya chanbaensis CB-4 clone2
Neoleptolyngbya gaoqiuensis GQSK-2 clone2
Pseudoleptolyngbya wuhanensis LHH-2 clone2
Shahulinema minutum SH01 clone2
Shahulinema minutum SH01 clone2
